# Supplementary material for: Recognition Interface of the Thrombin Binding Aptamer Requires Antiparallel Topology of the Quadruplex Core
Source: Biomolecules. 2021 Sep 9;11(9):1332. doi: 10.3390/biom11091332 (PMC8471065; doi:10.3390/biom11091332)
Supplement: Supplementary file 1 [file biomolecules-11-01332-s001.zip]

Archive with 1 entries (1 files):
- biomolecules-1318797-supplementary.pdf
